# Supplementary material for: Translational Validation of a Novel Multi-Locus ctDNA Methylation Assay for Early Detection and Stratification of Colorectal Cancer: An Exploratory Prospective, Case-Control Study
Source: Int J Mol Sci. 2026 Jun 25;27(13):5738. doi: 10.3390/ijms27135738 (PMC13362356; doi:10.3390/ijms27135738)
Supplement: Supplementary file 1 [file ijms-27-05738-s001.zip]

Archive with 1 entries (1 files):
- ijms-4371635-supplementary.pdf
